# Supplementary material for: Social interaction in augmented reality
Source: PLoS One. 2019 May 14;14(5):e0216290. doi: 10.1371/journal.pone.0216290 (PMC6516797; doi:10.1371/journal.pone.0216290)
Supplement: S7 Data — (CSV) [file pone.0216290.s011.csv]

SONA	PID	Dyad	condition	Condition	Headset	person	headyes	headno	Race	Sex	Length of eye contact	Number of gaze shifts	ios	SP1	SP2	SP3	SP7	SP8	SP4	SP9	SP5	SP10	SP6	IA1	IA2	IA3	IA4	IA5	IA6	Please describe in at least 5 sentences the conversation you had with your partner.	Please describe in at least 3 sentences your experience talking with your partner.	Please describe in 2-5 sentences the shirt/top that your partner was wearing.	What did you think the study was about?	Please describe any prior experiences in augmented/mixed reality.	Did you and your partner know each other before this experiment took place?	Lastly, please list any remaining thoughts you may have about the experiment.
53347oh	1	1	1	A	H	1	1	0	Asian	F			2	2	5	2	1	5	5	1	1	5	5	5	5	5	5	5	5	I really enjoyed the conversation I had with Joanne. See that she had goggles on was really weird at first because I wasn't sure what she was seeing. I didn't know if she could see the reactions or body language I was having. However, after she said that she could see me I felt much more relaxed about the conversation. In terms of conversation flow, I think we were able to engage in fun light-hea…	I felt like our conversation was fun and friendly. She was able to engage in small talk and I liked hearing about her spring break. There was the typical awkwardness when you're first meeting a person but I think that was normal.	I think she was wearing a grey hoodie. I'm not exactly sure.	I think it was about how having VR affects your physical conversation with someone else or physical connection. But I'm also not sure why this study was females only.	I have briefly used the HTC vive to play video games 2-3 times before.	No	It was awkward to have the conversation when my partner had the VR headset on at first since I didn't know if she was paying attention to me or not. Usually eye contact is very important in having a conversation and I couldn't make eye contact.
53377oh	3	2	1	A	H	1	1	0	Latino	M			7	3	4	2	4	4	4	3	3	4	4	5	5	5	5	5	5	He told me he went home for spring break. Later I told him I also went home to my home country Colombia. He told me his only time outside of the U.S. was in a Stanford Football game in Australia. From that we talked about the football team. He told me about their training, about the coach, schedule going forward etc. Finally we discussed Daniel Marx, a senior on the team on whether he would get d…	It was okay, it was a little hard to get started with the conversation. Not being able to see his face definitely made it harder to get going but in another sense it also made it easier as there was less social tension. It still felt very experimental - not a really genuine conversation	He was wearing a black stanford shirt. I believe it was a long-sleeve and had the small Stanford tree logo	See how people interact with others when there is no "face". His face was completely blocked and I guess we get a lot of communication hints from facial expressions.	I used VR headset in a museum in St.Petersburg that allowed me to relive the historical moments of the museum. I've also used the google cardboard.	No	It was cool, I wonder if the stanford logo was intentional or just a random logo used to purely block my partners face.
49693oh	9	5	1	A	H	1	1	0	Latino	F			5	5	5	2	2	4	4	1	1	5	5	4	4	4	3	4	4	We began by talking about something interesting that happened to us. She said that she was in Cabo for spring break and rode a jet ski. Then it was my turn and I talked about my paintballing experience last week. It turns out she had also gone paintballing very recently, so we talked about that for a while. When she went, people kept hitting her knuckle so it swelled up a lot. Then we talked abou…	She was nice and friendly. It was a cool coincidence that we had both been paintballing recently because we had that to bond over. We also both had brothers, so we did have stuff in common. We could have kept talking for longer, probably.	She was wearing a plain white t shirt that had short sleeves. It was a more form fitting, not baggy, shirt.	The connection one feels to a complete stranger? If one of the two participants is wearing Hololens/some sort of device, does the participant who is not feel more distant from them?	I did a study once that was about swimming in virtual reality ocean and whether or not i believed the fish was real.	no	Was the fact that her face was blocked by the Stanford logo supposed to have made me feel distant from her, or make me feel closer because the Stanford logo was something I resonated with?
53431oh	14	7	1	A	H	1	1	0	Asian	M			1	5	5	1	1	5	5	1	1	5	5	5	5	5	3	5	5	We talked about interesting experiences we each had in the past month, as per the researcher prompt, and we also shared related experiences to each others' topic: I talked about visiting New York for the first time and he shared about being originally from the East coast, from D.C. He talked about visiting SF Chinatown and I shared my experience there too, as well as about where I was originally …	It was pleasant - my partner was friendly and a good listener. Although the AR projection was blocking most of his body, I felt that from his responses and tone that he was interested in the conversation so not seeing much body language or any facial expressions didn't detract from the conversation. Since the AR projection did not block him completely, I still knew he was physically present in th…	I'm not entirely sure, but I think it was a blue buttoned collared shirt patterned with small white dots.	It could be about the importance of being able to see a conversation partner's facial expressions to the quality of the communication.	I haven't used any augmented/mixed reality myself, but I understand the technology and have seen short demos and videos.	No.	I was wondering if something more complex than a projection blocking my partner's face would happen, but nothing did. Maybe I'm in a control group? Or why would it be necessary to use the AR headset versus just a physical screen.
50794oh	18	9	1	A	H	1	1	0	Latino	M			2	5	5	4	4	5	5	1	1	5	5	4	4	4	2	3	4	We first talked about something interesting that happened within the last month. I chose to talk about how I was feeling burned out and because of that dropped out of a teaching fellowship this summer. My partner chose to talk about his spring break in China, where his parents live (though he's originally from South Korea). We quickly exhausted that conversation and moved on to the reason we were…	I found my partner to be a lovely conversation partner. He was attentive and reactionary, my favorite qualities in a conversation partner. I felt like I was being listened to and also like I was attentively listening and asking appropriate questions. All in all, it was a great conversation due in part to my partner.	He was wearing a ASSU zip-up sweater that was black and soft-looking. I believe he was wearing a white shirt under it. Other than that I have no idea.	How augmented reality can shift and lessen people's focus on the real world.	Not that I can recall.	No	Headset rests uncomfortably on glasses
53197oh	20	11	1	A	H	1	1	0	Black	F			2	5	5	4	4	3	3	1	1	4	4	4	3	3	3	4	4	First, I mentioned to her how my perspective using the AR was. Then, we started talking about what she did in the past month, where she told me she had a lead role in the musical Chicago. Then, I talked about my experience of going to Spain in the past month for spring break as it was my first time going to Europe. This led to our conversation about her trying to study abroad in Paris next year d…	My experience with my partner was friendly. I couldn't see her face which made it hard to associate with but I knew she was there so I just focused on that. Overall, I had a pleasant experience but wish I had been able to see my partner's face so that I could feel like I was having more of a two-sided conversation.	I do not remember what my partner was wearing. However, I think she might have been wearing black with some white/gray details on it.	I think the study was trying to assess the social presence I was feeling.	N/A	No, but I have seen her around campus.	N/A
50779oh	26	14	1	A	H	1	1	0	White	F			3	5	5	2	3	4	4	1	1	5	5	5	5	5	4	5	5	I began by telling her about my recent knee injury. I described what I was doing (playing soccer) and how long the recovery took (a week on crutches). Then she told me about her spring break trip to Portland. I asked her a couple questions, like what she did and did she see family (after mentioning she was from Portland). Then we both tried to think of other interesting things that happened to us…	She was really nice, responding to all my questions, etc. It was a pleasant conversation, reminded me a little of sorority recruitment to be honest. The red square blocking her face didn't feel like a hindrance; if anything, it made me pay attention to her more because I couldn't see her.	It was a black short sleeve shirt. There wasn't any decoration on it from what I remember.	Seeing how people communicate when they don't have the same visual cues they might normally get during a face to face conversation.	The closest thing I can think of is watching other people play Pokemon Go, but that's about it.	No	No remaining thoughts.
53830oh	28	15	1	A	H	1	1	0	Mixed / Hapa	F			3	5	5	4	2	4	4	1	1	5	4	5	5	5	4	4	5	We started out talking about Senior Formal, which is an event that my partner attended in the last month and thought was fun and exciting. I also told her about the show I am working on this week. Then we talked about how senior year is bittersweet, and we are similar in that my partner is coterming next year and I am coterming now. She was very friendly and kind, and seemed to be similar to me. …	It was a little strange at first not to be able to see her face, because I knew that she could see my face, and it probably looked to her as though I was looking at her. However, I could still see her gestures and read her body language, so I think we got along well and also had some things in common. I think the hardest part of having the conversation was not being able to see or read her face, …	I have absolutely no idea what it looked like. Perhaps it was sleeveless, and maybe green or grey? Sorry I do not recall.	I think the study was about how people derive information and comfort from interpreting facial signals, and also about how important it is to be able to see a conversation partners face. Potentially studying where someone looks when talking to a person whose face is obscured.	I did a study here last quarter! Other than that, probably Snapchat is a little AR like, but not much experience.	no	It was interesting as a participant to see what it would be like if we couldn't see other people's faces when we were talking to them, and even more so when it's a first interaction because we desire as much information as possible to determine personality traits and compile information on other people.
53206oh	33	19	1	A	H	1	1	0	Mixed / Hapa	F			3	5	5	1	1	5	5	1	1	5	5	5	4	4	4	5	5	I first established whether Amy could see my eyes, and when she couldn't, I moved the headset around. We talked about Amy's master's program in journalism at the lab across the hall. We talked a little bit about food, and I talked about someone I was really happy to meet recently. Amy hesitated a bit when I asked about where she was from, which is a complicated question for a lot of people. I thi…	My partner was a good listener and maintained eye contact pretty well. I think the conversation was slightly contrived - maybe the question about restaurants really threw me off. I became suspicious, like why are you asking me such a random question?	I can usually remember these things pretty well, but I think she was wearing a dark green-ish coat and a dark blue top?	Seeing how people relate to one another with a headset on I guess	I'm proficient in Unity and have made AR applications	no	Was the logo supposed to remain there? It was really strange having it obstruct her face when we first met.
53380oh	40	17	1	A	H	1	1	0	White	M			5	5	5	1	1	5	5	1	1	5	5	5	5	5	5	5	5	We had a great conversation that encompassed different aspects of our lives as we are both seniors. First he told me about an experience he had the other weekend with a girl who is in to him. I then told him a story about how I broke my thumb. Then that aspect of the conversation died and we continued talking about senior year. Finally, whether we were allowed to or not, We spoke about the study …	The experience was really good, the conversation was easy and not awkward. However, it was strange because I felt rude the whole time. He could see me but I could not see him unless I moved my head. If I wanted to see him speak I would have to look away and that probably came across as rude. But otherwise I would not have been able to be as personable just staring at the block S.	I can't really remember. I think it was a solid color and dark like black and dark grey.	How people behave if there is a medium between them. Well, from his perspective it was probably to gauge how personable or rude I am whereas the study was observing if I would lose contact with the person.	AR: my only experience was with Pokemon Go. VR: my only experience was with a simulated haunted house where I just sat in a char and was virtually going through an insane asylum...needless to say it was not fun.	Yes.	I was not exactly sure what the directions were. Basically I was told to just sit and talk. But was I allowed to look away so I could see him through the corner of my eyes and not have the block S there? It was also a different experience because we knew each other. It was not planned and was a coincidence but I feel like if it was with someone I did not know I would've behaved differently...
53086oh	42	21	1	A	H	1	1	0	Samoan and Tongan (Pacific Islander)	M			4	3	4	5	3	3	4	1	2	4	2	4	4	4	4	4	4	We talked about going to SF to get away from campus. I told him about going to a Khalid concert and he told me about him and his friends going to bars in SF. It was fun just talking about having a good time during spring quarter. We also talked about student organizations and sports that we are involved in.	The experience was good but it was really hard to connect with my partner because I could not see his face and facial responses to my comments, questions etc. It was quite difficult to talk about anything not related to Stanford since the Stanford icon was right over his face. But I made an effort to talk about things different than school like the Khaild concert we went to this weekend.	It was a Polo shirt that was navy blue with a pink POLO logo on the right hand side. It was a collared shirt with short sleeves, and it fit well.	I thought this study was about how digital representations, in this case the Stanford logo over my partner's face, affect how we communicate with each other.	No prior experience.	No.	No more comments.
53371oh	46	25	1	A	H	1	1	0	White	F			4	3	2	1	3	4	4	1	3	4	5	4	4	4	4	4	4	During this experiment, my partner told me about there time at Coachella. They went to the first weekend of the concert and ended up getting split up from their group within the first five minutes. They spent the whole time searching for them on the first day which was stressful, but ended up having a blast the following days. Their favorite artist was this band called LANY.	Honestly, super distracting to converse with someone when you can't see their face. The fact tho that I could reorient my head so that I could move the logo and see them made it more distracting because I was thinking about moving my head the whole time so I could try to be more engaged with them.	I think they were wearing a brown leather jacket and jeans.	Levels of engagement when you can't see the individual's face you are conversing with.	I worked with the Hololens team two summers ago during an internship at Microsoft in Seattle. I was able to spend a significant amount of time with the device.	Yes	I think the fact I knew the other participant made me more comfortable to try to move around my head to see them. Had it been someone I didn't know, I would have been more likely to keep my head still.
53929oh	49	23	1	A	H	1	1	0	Latino	M			2	5	5	1	1	3	5	3	1	5	5	5	5	5	5	5	5	The conversation I had with my partner was amicable and genuine, but I was very distracted by the Stanford "S" covering their face. I couldn't read their emotions, so I had to rely on their voice for social cues. I wasn't sure where to look since I couldn't see their eyes, and I wasn't sure whether they could see my eyes or not. Not seeing their face was rather uncomfortable, and getting conversa…	My experience was that my partner was a friendly and well-meaning person, but I would rather be speaking to someone without the "S" covering their face. I found it almost like speaking to a monitor, or talking on the phone. As a matter of fact, I would have found the experience more pleasant had I closed my eyes and pretended I was on the phone. That said, knowing my partner was in front of me wi…	Honestly, I can't remember what shirt my partner was wearing. I think it was red, but that might have just been the red banner covering his face.	Seeing how people react when speaking to virtual humans who don't have faces.	I tried the Samsung VR headset a couple of times, including a roller coaster and a paragliding demo. I participated in one study using a hololens.	We've spoken briefly after class and at the gym, but not long enough to remember each others' names.	I underestimated how important it was to look someone in the eyes when speaking to them in person. Maybe if the Stanford "S" was moving with their body it might have been more natural, but I'm not sure that's true.
53077oh	54	28	1	A	H	1	1	0	White	F			3	5	5	1	1	5	5	1	1	5	5	4	4	5	3	4	5	We both struggled for a bit to think of something interesting that had happened to us. She then told me about a strange occurrence with an old facebook profile that had somehow gained a number of "friends" that were complete strangers. I commented on how strange it was, and was reminded of something similar that happened to me, when my instagram account was hacked three times within one week. Aft…	It was initially a tad awkward, because neither of us knew the other or really knew what the experiment was about. Additionally, the question was very open ended, so it took a bit of time to think of a scenario. However, our conversation was pleasant, and she seems like a very nice girl.	It was definitely a tshirt of sorts. I have no idea what color it was...maybe a shade of darker green or grey. I was definitely more focused on the conversation than what she was wearing.	I would assume it has to do with first impressions between women, and maybe analyzing the relationship between conversation and physical appearance.	I participated in a study last quarter in which I stood in a room with the headset on, and a virtual woman talked to me about her life as a (Stanford?) student.	no, although we are both in comm166	Mostly I'm just very curious as to what the study is actually about.
53017oh	60	34	1	A	H	1	1	0	White	F			4	3	5	1	1	4	4	1	1	5	5	5	5	5	5	5	5	She is a curious and sensitive person, who is well-connected with her family and friends. She visited her family in Mexico and had a reverse cultural shift, but positively grew from the experience.	I had fun describing my academic project to her, and she seemed genuinely interested in what I had said.	It was a spagetti strapped romper. The color was geometric black and white aztec print.	Perception of others after a personal chat with one person wearing headset	none	no	none
53158oh	61	29	1	A	H	1	1	0	White	M			4	5	4	3	3	4	5	1	1	4	4	4	4	4	3	5	5	We discussed something interesting that happened to each of us in the last month. Sadly, neither of us had any great stories but are conversation ended up leading into sports and recreational activities. We talked about each other's majors, him CS and me Bio (most likely), which led into him saying he was a transfer student. Of course I then asked him where he transferred from and he said Sand Di…	He was a friendly guy who had no problem conversing with a stranger. It was nice that he more or less led our conversation I feel. Other than the VR headset on my face, I don't feel like there was any awkwardness in our conversation.	It was a dark color. I think there was a design on it but I can't remember.	How 2 people can interact for the first time. Also I don't know if I was supposed to stare right at him the whole time with the Stanford logo covering his face, but if so, then I think the study was partially about how someone can interact with another person that they can't see.	None	No	Good conversation, at least I think it was.
52930oh	65	31	1	A	H	1	1	0	Latino	M			1	5	4	2	2	4	4	1	1	4	4	4	4	4	4	4	4	he told me that he went camping last week i told him i went to black fest he told me he went to white party he told me he got his shoes dirty at white party we said goodbye	he was nice i think i felt a bit removed, as if he were virtual the headset was a bit uncomfortable	he was wearing a black nike athletic top. It was probably stanford issued	the affect of vr/ar/nothing on self-other overlap	none in ar	no	none
53215oh	69	36	1	A	H	1	1	0	Native American	F			2	2	4	3	3	4	4	2	2	5	5	4	4	4	3	4	5	We talked about what has happened to us in the past month (my partner got concert tickets, I got off the waitlist to go abroad in the fall) and then we talked about our summer plans. She is going to visit her mother's hometown in China and I am going to be working at Sierra Camp. We then talked about our international travels and where we have gone.	It was weird not seeing her face and instead seeing the Stanford logo instead but still hearing her voice and talking to her. There were times I moved my head so I could actually see her face when talking to her.	A short sleeve blouse that had spots on it	How augmented reality affects people's relationships	None	No	It was interesting and kind of hard to talk to her with the Stanford logo over her face so I am curious about the results of the study and the findings
51832oh	74	37	1	A	H	1	1	0	Black	M			1	3	4	4	4	3	4	1	1	5	5	5	5	4	3	3	5	My partner talked about a competition he entered with his friends for a free trip to Hong Kong. They were tasked with making a video, and out of about 60 submissions, the video with the most likes on social media would win the trip. However, other teams started buying likes in order to win, which is cheating. When my partner realized this, he told the organizers and they decided to change the cri…	My experience didn't feel terribly different from a typical conversation I would have with an acquaintance. It was a bit frustrating having the Stanford emblem covering his face because I felt like I couldn't read many nonverbal cues. I could only go by his tone and body movements.	I can't fully remember what shirt my partner was wearing. I believe it was a light gray t-shirt, but I may be mistaken.	It seems that the study is about the impact of mixed reality on human-to-human interaction. I'm not entirely sure why there was a male-only requirement though.	I don't have any prior experiences in mixed reality.	No	I wonder if I would feel differently about how the conversation went if I were able to see his face during it.
53101oh	77	39	1	A	H	1	1	0	Latino	F			3	5	5	1	1	5	5	1	1	5	5	5	5	5	4	5	5	We started talking about how she went to her sister's graduation and she got to see her family, which she really liked. Then I talked about how I went to Bay to Breakers recently and how I thought that was very interesting. We kept talking about Bay to Breakers and our experiences going to the same event. Then she talked about how her lacrosse team recently won the PAC12 and we kept talking about…	My experience was very positive. I felt connected to my partner. I got to know some things about my partner, even though she was a complete stranger.	I think she was wearing a grey tank top. I can't really remember what she was wearing.	I think the study was about how connected you feel to a real person when wearing an augmented reality headset.	Only with Pokemon Go.	No	It was shorter and simpler than I expected and I am confused about the purpose of it.
53278oh	83	42	1	A	H	1	1	0	Black	M			3	5	4	5	3	4	4	3	4	3	4	4	3	4	2	3	4	We talked about housing. I told him that i got split up from my draw partner. We talked about Bryce love. He told me he plays volleyball. I told him I play football. We both talked about our summer schedules.	It was weird not seeing his face. I was easily distracted. I felt his presence in the room the whole time tho.	He was wearing a red shirt. I believe it was blank.	The affects of AI on human perception and awareness of surroundings	none	no	none
53938oh	88	44	1	A	H	1	1	0	Latino	F			1	3	4	1	1	5	4	1	2	3	3	4	3	3	1	4	5	We discussed what the most interesting thing that has happened to us over the past month. She said she was in the Stanford soccer team and had a procedure done on her muscles to soothe them, akin to acupuncture. We talked about all the kinds of procedures similar to acupuncture and how they may feel. There were some awkward pauses and it was apparent to me my partner simply wanted the experiment …	It felt weird seeing a giant logo over her face through the VR goggles. That strange feeling never really went away and soon thereafter there was a white dot over her face. This distracted me, but I tried my hardest to pay attention to my partner.	My partner was wearing clothes for hot weather (it is actually hot outside). She wore a plain grey V-neck t shirt. It looked like it was made out of cotton.	To study the effects of mixed realities (experiences that involve occurrences in real life and in virtual reality simultaneously)	At Six Flags, there is a roller coaster ride that has its riders wear VR headsets-- it was made to feel as if you were soaring through the galaxy	no	I am very curious as to why the Stanford logo was placed over my partner's head.
53134oh	92	46	1	A	H	1	1	0	Black	M			4	3	4	2	3	4	4	2	2	4	4	4	4	4	3	3	4	We talked about interesting things that happened to us over spring break over the last few months. He told me he went to Mexico with his friends and had a fun experience while he was there. I told him i bought my plane tickets and that i was ready to go home. While talking we also discovered that he lived in the same dorm last year that i live in now. We also discovered that we both have mutual f…	I enjoyed the experience overall. My partner seemed like a decent persona and we seem to click well. I also enjoyed that we have some type of overlapping background.	I actually don't remember what type of shirt he had on. If i had to guess, the shirt he had on was short sleeved.	It could've possibly been about what do we focus on when one element is added to a conversation and how do we react.	This is my first experience.	no	I thought the experiment ran smoothly.
53281oh	96	48	1	A	H	1	1	0	Latino	F			2	4	4	5	2	4	2	1	5	4	4	4	3	4	2	4	4	I was hesitant to speak first. My partner was the first to introduce the question about an interesting experience. I told her about running into the lead singer of a band while coming out of another band's show in San Francisco, and she told me about her weekend trip to the beach and how she was happy she got to get out of the "Stanford Bubble." While talking to her, we mentioned that we both had…	It was eerie that she had a giant Stanford logo on her head because it made her faceless and generic. What we were talking about also felt like a very generic and slightly superficial interaction, which is expected from a five minute exercise, but the effect was a bit stronger given that she had a giant brand on her face. I felt bad because I quickly thought she was kind of basic and maybe she is…	I think she was wearing a long sleeve. The long sleeve was definitely dark colored, maybe navy blue.	I think maybe the study has something to do with wanting to interact with someone having a face, since that's important for understanding the other persons emotions and for me at least, to be able to know and identify who they are.	I did a study with cubes in a room, and another study with a puzzle whilist a VR woman was in the same room as me.	If I did, I didn't recognize her at all.	I have no remaining thoughts.
51853oh	101	50	1	A	H	1	1	0	White	M			1	5	5	3	3	4	4	2	2	4	4	3	3	3	3	3	4	talked about school, where he lives, where i live, summer jobs, living situations, friends, etc.	Well it was kind of weird. It was unexpected when he came into the room, and I don't know if that was on purpose, but you guys said "we'll come back in a couple minutes," but ended up coming in after 5 minutes.	Grey long sleeve	Identity behind a person? I don't know	Other than doing studies in VHIL none	no	I saw my partners face right when he walked in, and after. I don't know if you want that to happen, and I think you could make it so that the person who was randomly assigned to wear the hololens could close their eyes when they were entering and leaving to hide their identity. IT would have been way weirder if the stanford S was over his face the whole time AND I didn't know what he looked like.…
52114on	2	1	1	A	N	1	0	1	Asian	F			2	5	5	1	1	4	5	1	1	5	5	5	5	5	3	5	5	Because the prompt given was to talk about something interesting we've done in the past month, we started off by talking about what we did for spring break and then moved onto talking about formal. During this part, I learned that my conversation partner was in London her junior year. We then moved on to talking about if there were things we were looking forward to this quarter and summer and we …	I think I felt a little awkward at first because I couldn't see my conversation partner's face due to the Stanford logo projected on the headset I was wearing. Since visual cues and gestures of the person are things I pay attention to during a conversation, it felt a bit off. Overall, I would say that that having the projected logo didn't hinder the quality of the conversation but I did feel weir…	I believe my partner was wearing a cream/off-white long sleeve top that had gray stripes. Because I kept seeing the logo for so long, when it disappeared I mainly just focused on my partner's face versus her top.	How having some elements immersive reality present in a conversation affect the quality of the conversation and how well I connected with my conversation partner.	I think the extent of my experiences in augmented/mixed reality would be using the face-detecting filters on Snapchat. I also knew a lot of people who played Pokemon Go although I myself didn't play it.	No	N/A
52951on	4	2	1	A	N	2	0	1	White	M			6	5	5	1	1	5	5	1	1	5	5	5	5	5	5	5	5	My partner and I had a great conversations. First, we talked about what we did for spring break. He told me he went home to Columbia, South America with his friends. As well, we talked about football and how it was like being a member of the Stanford Football team. He told me that he knew a fellow teammate of mine and we talked about his chances of making it into the NFL. I thought our conversati…	Talking with my partner was very interesting. We seemed to bond very well and had no difficulties talking at all. Our conversation never stopped and there were no awkward situations. It was an enjoyable experience.	I honestly did not pay attention to the shirt he was wearing much at all. I do remember his t-shirt was unbuttoned about half way exposing his chest a little.	I think the study was about comparing experiences having a conversation between one person in a virtual world while the other person in the real world at that current time.	I have previously done a few experiences here in the virtual lab with having a conversation with another person in a mixed reality. We had to play twenty questions to try and guess a word. As well, I had an experiment where I was in augmented realities such as white water rafting.	no	I enjoyed it!
53137on	10	5	1	A	N	2	0	1	White	F			2	5	5	1	2	4	5	1	1	5	5	4	4	4	3	4	4	We both shared an experience that was interesting in the last month. I talked about snorkeling using a seabob underwater jetski in the ocean. She talked about going paintballing with a friend on a Monday. I've been paintballing, so we started talking about our shared experience of what it was like to paintball. We then got on the topic of childhood entertainment and our siblings.	It was pleasant. I think we both paid attention to one another, but I was distracted a bit by the headset. I was curious if she was either seeing the world differently or seeing something through the headset while talking to me.	My partner was wearing a white t shirt. It had a patterned pocket with something coming out of it printed onto the shirt.	I think it was about the ability to maintain a conversation with someone while wearing a headset that alters vision.	I've watched people play Pokemon Go. Snapchat filters and the bitmoji filters (that place your bitmoji doing some activity in the scene) are probably the mixed reality experiences that I have used the most.	no	I thought it was interesting and I'm curious about its intent.
53323on	13	7	1	A	N	2	0	1	Asian	M			5	4	5	5	1	5	5	1	1	5	5	5	5	4	3	4	5	My partner starting talking about how he went to New York to visit friends recently and had a New York bagel for the first time. I asked him some questions about what he did and ate, and then I talked about how I have been to New York a few times. I mentioned that my sister is moving there for med school. so I'll be there in September. Next we talked about something interesting I did, which was g…	I had an interesting experience talking to my partner. Of course, it was a bit unusual because of the headset he had on, but I didn't have any evidence that he was actually doing anything else on the headset (Hololens?). Plus, I knew that a researcher had asked him to put it on; I would probably feel a little peeved if I went to lunch with a friend and they had an obstructive headset on the entir…	He was wearing a short sleeve shirt for sure (?). I don't really remember what it looked like beyond that; it probably had dark colors.	Given that this is a communications study, I felt that the study was probably to examine how two people would communicate when one is wearing some kind of VR/AR device and trying to see whether the person not wearing the device would feel bothered or more removed from the person wearing the headset. Because the study was males only, perhaps it was specifically looking at male-male interactions as…	I've definitely played Pokemon Go, and have followed the Microsoft HoloLens project for a while. While I've never used a HoloLens before, I would love to try one out and think it looks super cool.	No	No remaining thoughts.
53248on	17	9	1	A	N	2	0	1	Asian	M			6	5	5	4	1	5	4	1	2	5	5	5	5	5	5	5	5	Adrian first told me about how he decided not to teach in East Palo Alto this Summer, because he felt burnt out. Then I told him about my Spring Break in China. After that, we started talking about the classes we take together: COMM 172 Media Psychology, and the project we plan to do in the class.	At first, I got distracted by the lab setting: where the cameras are, the cool VR systems behind him, and the researchers who are talking behind a transparent door. Soon, I got comfortable with the room, and listened to my partner with full attention.	It was a grey T-shirt with a logo.	Now that I've read the survey questions, I can't really remember clearly what I thought before reading the questions. I think the study is about how interpersonal communication feels more or less personal when yourself or the person you talk to are wearing a HMD device.	I've just tried Samsung Gear VR, HTC Vive, and Google Cardboard for personal use.	No	Nothing to add. I want to try wearing a AR/VR headset sometime in this lab!
51691on	19	11	1	A	N	2	0	1	Black	F			6	5	5	2	2	5	5	1	1	5	5	5	5	5	5	5	5	My partner and I started out describing exciting things or interesting things that had happened to us in the past month. I talked about how I just finished starring in the musical "Chicago" here on campus, and my partner detailed what sounded like a very fun spring break trip to Spain, specifically Barcelona and Madrid. Then, we began talking about how we both like Europe, and I explained my desi…	My partner was very friendly. She listened to what I had to say and I feel like I did a good job listening to what she had to say as well. It also seemed that we had a lot in common and are both pretty extroverted, which made the flow of conversation pretty easy.	My partner was wearing a long sleeve top. It had red and white stripes.	I think the study was about how wearing an AR headset can change perceptions of communication.	None.	We have section together, so I've seen her before and know her name, but not that well.	None.
53800on	25	14	1	A	N	2	0	1	Asian	F			2	5	5	1	1	3	5	1	1	5	5	3	3	5	3	5	5	The topic jumped around - from the prompt, she started with describing her knee injury from an intramural soccer game and I started with describing my spring break. Then we didn't really know what to talk about, so there were a few awkward(?) silences? She mentioned that her house had Special D on Friday, and coincidentally, I helped cook for that event with my friend (small world). We talked abo…	I neither enjoyed or disliked it. I found it interesting that although her eyes were obscured, I "made eye contact" the same way I would usually do. The headset did not consciously affect my reactions.	I think it was a white tshirt but I'm not sure. Short sleeves? nothing flashy.	Measuring differences in in-person interactions between people who cannot see each other's faces vs. regular in-person interactions.	does VR count? I own a google cardboard and I've watched some NYT news videos on it. Also, my friend has a Vive in his room and I've played a few games on it.	Not that I know of	none
53122on	27	15	1	A	N	2	0	1	Asian	F			4	5	5	1	1	5	5	1	1	5	5	5	5	5	4	5	5	We were asked to talk about an interesting thing that happened to us in the past month, so I said that I went to senior formal last Saturday. From there, we talked about various things. I discovered that she's a coterm in Communications and majored in Psychology. I told her that I am majoring in MCS and am coterming in CS. We also talked about Comm vs Psych and how they're pretty similar. At one …	It was pretty nice. There were no awkward silences at all, which was surprising by itself but even more surprising after reading the questions in this survey (my partner was the one wearing the VR headset so I think the headset may have been displaying something that was trying to distract her..) Also she probably couldn't see me and I did not notice that at all.	I think she was wearing a purple long-sleeved jacket? To be honest I'm not sure, I was trying to focus on her eyes (well I guess more on the VR headset since she was wearing that)	I think the VR headset my partner was wearing was displaying things to her, and that the study was about whether or not she could focus on talking to me/the conversation with all those distractions. If the goal was to see if I would notice any awkwardness at all, I would say that I did not notice anything.	Very little experience. A bit more in AR because of snapchat filters, but I can't remember if I've actually wore a VR headset before.	No	A bit disappointed that I didn't get to wear the headset! But no other thoughts haha.
53386on	34	19	1	A	N	2	0	1	Asian	F			5	4	5	2	1	5	5	1	1	5	5	5	4	5	4	5	5	She first asked me about my interesting experience over the past month. I told her I was a masters in Journalism student here at Stanford and I was working on an ocean plastic pollution project. I also told her about one of our sources who found Japanese tsunami debris. After describing that, I asked what hers was, and she said it was meeting a new PhD student who was joining their lab. She then …	She was nice. She asked me whether I could see her eyes at the beginning of our conversation, and tried to keep looking at me while still having the headset on her head. She made the effort to have eye contact even with the headset. I wish our chairs were closer together though, it felt too far away to have a conversation.	I don't remember, to be honest. want to say she had a striped tee on, but I may be wrong.	Having mediated conversations and how it impacts interpersonal/face-to-face interactions???	Never had any really. Unless you're counting the emails/texts/chats I've had with other people, when in fact I was physically with them.	No	I don't have any.
53032on	39	17	1	A	N	2	0	1	White	M			4	5	5	2	3	5	5	1	1	5	5	5	5	4	4	4	5	First, we talked about the topic given to us by the researchers. I went first, and said the most interesting that had happened to me, which was something involving my love life. Then my partner went and described an injury to his body. From there, the conversation shuffled between the setting of the room (such as the glasses he was wearing), Senior Formal (which was what I talked about for most i…	It was enjoyable, mostly out of curiosity. I had no idea what he was looking at the whole time. He described it to me, but experience speaks louder than words. I remember saying, "I wish I was the one who got the headset." The conversation didn't feel forced, but we were trying to fill up time towards the end.	He was wearing a black sweatshirt that had a Stanford logo. I think I nailed it in one sentence, but here's a second.	How interactions work between those who wear AR headsets and those who don't. Are they awkward? Normal? Can people still connect?	None. I've worn a VR head set for about 5 seconds in my life at a party 3 years ago. I think I saw snow but I forget.	Yes--we were in the same dorm freshman year	Think I put them all down already
53044on	41	21	1	A	N	2	0	1	Black	M			4	3	5	4	4	2	4	2	2	4	5	4	4	4	1	4	5	We began by talking about interesting things that had happened to us over the past month. He talked about attending a concert, and I talked about going to SF. We then diverged, and talked about other topics. He mentioned that he had recently obtained a summer internship, and I talked about my involvement with organizations on campus. We also discussed the quarter in general, and how to make the m…	I found it to be a pleasant enough conversation, but his wearing of the headset was very distracting. I could not see his eyes, which made it difficult for me to engage him. He also saw popups above my head and on his screens, which I feel like distracted him from the conversation.	It was a grey t-shirt. It had some sort of logo on the front.	This study was probably about the intrusiveness of VR in daily conversation. It is meant to measure the level of engagement we can experience when a conversation partner is in the process of interacting with both the real and virtual worlds simultaneously.	None, I have never worn a VR/AR headset or used any AR products.	No.	Interesting experiment, though it would have been nice to see both sides (both wearing and not wearing the VR headset).
53395on	45	25	1	A	N	2	0	1	White	F			5	5	5	1	3	4	5	1	1	5	5	5	5	5	5	5	5	we talked about my coachella experience and her recent injury in track. All told, we already know each other and are in the same grade and same program, so I felt very comfortable with her. I think if I hadn't known her previously I would have felt more bizarre talking her while she was wearing the Hololens	Again, the experience was weird in the sense that I was aware there was some sort of mediation via the Hololens. Also, I am not used to talking to people while they are wearing some sort of wearable that blocks their eyes, which feel like a really important part of communication. However, she was able to convey engagement via other forms of body language and keeping track of the details of our co…	She was wearing a pink sleeveless top that was peplum cut I believe. There may have been button details; I don't remember.	Maybe the obstruction of the Hololens and how it impacts your ability to feel connected to your partner/ engaged in a conversation? It was certainly distracting	I've only used AR/mixed reality with Pokemon Go and the Outdoor Voices Trail Shop. I've never used a wearable AR devices, I've only used it with an iPhone as the vehicle. I have a good deal of VR experience.	yes	n/a I think I wrote a lot
52954on	50	23	1	A	N	2	0	1	Latino	M			2	5	5	2	2	5	5	1	1	5	5	5	5	5	5	5	5	We discussed his summer internship. We discussed where he would be living in LA. We talked about his prospective commute via bike to and from work this summer. We also discussed the geography of LA. Additionally I talked about my experience biking and living in LA.	I enjoyed it.I it was pleasant and related to several topics of my own personal interest. That being said i felt a little imbalanced that I could not see them but they could see me.	I believe the shirt was dark blue or black and had the letters FDNY on it.	what its like when two people talk and one is wearing a headset but not sure if he could see an image or not.	significant experience mostly AR for mobile applications have worn an AR headset a handful of times and the hololens once.	yes we have talked briefly in class and at the gym on several occasions	The conversation was pretty organic but I felt like I stopped trying to look at him or make eye contact like i would a normal conversation.
53413on	53	28	1	A	N	2	0	1	Asian	F			5	5	5	2	1	4	4	1	1	5	5	4	3	4	3	4	5	I shared an interesting experience I had this month in which I logged into an old Facebook account and found that it had hundreds of friends that I did not add. My partner shared a similar story about how her Instagram was hacked three times. We discussed how we are both in COMM166 and how we have to get a lot of study credits by the end of the quarter. My partner mentioned that she didn't think …	My experience talking with my partner was overall pretty good. We thought the initial prompt was pretty vague but once we started talking it seemed like we had a good casual conversation flowing. My partner seems quite friendly.	I don't fully recall what my partner was wearing. I believe it was a colorful top, and it may have had stripes. It was either a sleeveless or short sleeved top.	I thought the study was about how AR affects how present you are in a conversation (both the person wearing the headset and the person talking to someone wearing the headset).	I played Ingress quite a bit 3-4 years ago, and also played Pokemon Go for a few months after it came out. I have an app on my phone that tells you about different constellations when you hold it up to the sky.	No	N/A
53026on	59	34	1	A	N	2	0	1	Latino	F			1	2	2	4	4	2	2	3	3	4	4	4	3	4	3	3	4	We talked about the research she is doing with mothers who recently gave birth. She was very excited that her work had been approved. I talked about my trip to Mexico and how exciting but weird that had been for me. Then we talked about our academic interests.	It was weird seeing her with the headset, I felt like we couldn't really connect. The conversation also felt unnatural but that was probably because we knew we were being recorded. The topics of conversation were still interesting though.	Lol idk	The impact that the headset has on one-to-one interactions.	No prior experience.	No.	It was interesting. I felt like I got way more distracted than I would have if she wasn't wearing the VR goggles.
53131on	62	29	1	A	N	2	0	1	Latino	M			1	5	5	1	1	5	5	1	1	5	5	4	5	5	4	5	5	We discussed interesting things that had happened during the week. He described his first waterpolo game after taking a gap year. I mentioned that I fractured both my hands climbing and explained how. We acknowledged the headset he wore for a few seconds and then began talking about our majors. He is a freshman pursing bio and I am finishing up my CS degree. I mentioned that I am a transfer stude…	It was pleasant and casual. I thought he was a nice guy. It's cool that we're both from San Diego.	He was wearing his stanford sports gear attire. It was a grey waterpolo hoodie, no zipper.	How casual conversation can carry out with one person wearing a headset and the other not.	I worked on developing an API for augmented/mixed reality intended for phone processors. The goal was to offload signal processing to another area of the processor, like the DSP unit	no	At first, I was not sure where to look during the conversation because I couldn't see his eyes. I then just kept looking at the headset and got used to it.
51466on	66	31	1	A	N	2	0	1	Black	M			4	5	5	2	2	3	4	2	2	4	4	5	5	4	3	4	5	We began with the prompt to share something interesting that happened to us. I shared that I went camping then asked him what interesting thing happened to him in the last month. He had trouble thinking of something so I asked if he went to any music events, which he then relied yes, he went to Blackfest and explained how the white shoes he had on his feet were the same ones he wore to Blackfest …	I didn't find it odd that he couldn't see my face. It didn't seem to detract form our conversation and I felt that we both were engaged in each other's stories. An overall positive experience.	He was wearing a white shirt. I think it was a ringer styled shirt with a nike logo on the front or some other writing in blue.	I think it was to see how engaged in conversation we could be when one person was immersed in mixed reality. To see the effects of MR on conversation and likeability.	I once created an AR sticker that one could see through an AR app for an art class last quarter.	no	We were unsure if we were suppose to keep talking or to be silent after finishing sharing an interesting thing that happened to us. Would be nice to know whether we were free to continue talking or not because I was worried that we would be messing up the experiment.
53362on	70	36	1	A	N	2	0	1	Asian	F			3	5	5	1	3	5	5	1	1	5	5	4	3	3	3	5	5	We talked about an exciting thing that happened to us in the past month. For her, she had gotten off the waitlist for Australia for the fall. For me, I had gotten concert tickets to a group I had really wanted to see. We also talked about our upcoming summers. She has plans to work at Stanford Sierra Camp, and I plan to travel to Tibet and China after finals are over.	It was a bit awkward since the original conversation prompt we had only needed less than a minute to discuss, so for the rest of the time we were kind of scrambling to find things to say to each other. It was also a little odd and impersonal talking to someone with a headset over her face because I could not read her facial expressions. Although I did feel a mutual involvement in the conversation…	She was wearing a blue top with some sort of design on it. Possibly from a summer camp or an event?	I thought the study was about how we interact with someone when we cannot see their face, and whether that affects how invested we feel in the conversation.	None.	No	I wonder whether my partner had different feelings about the conversation because she was wearing the headset.
53071on	73	37	1	A	N	2	0	1	Mixed / Hapa	M			3	4	5	1	2	5	5	2	1	5	5	5	5	4	4	4	5	We mostly talked about what I did over the last month, which was submit a video for a blockchain hackathon in Hong Kong and promote the video as much as possible. My partner briefly mentioned that he was visiting friends' graduation ceremonies. I couldn't help but notice that my partner kept fidgeting with his head-gear and I was wondering what he was seeing because sometimes he wold ask for clar…	I thought it was generally a good experience. My partner seemed to be trying to listen as closely as possible. I did notice him moving his head-gear quite a lot.	I think he was wearing a black shirt. I don't really remember that well though because I was looking at the head-gear the whole time.	I think perhaps this study was about how wearing a head-gear while interacting with other people can impede the experience. I certainly felt that although my partner was trying very intently to listen to me, he couldn't help but have his attention diverted because his head-gear was slipping off or he may have been seeing something in AR.	I have no prior experience with augmented reality.	No	Perhaps make sure that the head-gear is properly attached to the person's head because otherwise they keep fidgeting with it and it can be distracting.
52948on	78	39	1	A	N	2	0	1	White	F			5	5	5	3	3	5	5	1	1	5	5	4	4	4	4	4	4	We talked about bay to breakers and how this is the first time she went. She really enjoyed her time and dressed up as Madeline. She went with her freshman dorm friends and other friends and wants to go again next year. I talked about going to my sister's graduation and seeing me family. I also talked about what I dressed up as for bay to breakers last year and winning the Pac12 with my lacrosse …	I did not have a headset on and she did which was kind of weird, I asked her what it looked like with the headset. I also wore that headset yesterday for an experiment and I know I was able to see around the room, but some stuff was added so I was under the impression she could see me the whole time but things were over laid in her vision. It was a little weird seeing her in the headset, but I go…	I think she may have been wearing a black long sleeve, jeans, and sneakers. I honestly don't remember too much because I was looking at her face and the headset trying to make eye contact, but I knew I couldn't.	To see how highly you rate someone being similar to yourself and then how much you consider them a good person. If you consider them a nice person and similar to you then you may be more likely to rate them higher on the friendliness scale.	Yesterday I participated in an experiment with the same headset and had to walk around the room and pick up 3 white cubes. The cubes were overlaid in the room, but I could see the space I was in very clearly.	no	I don't have anymore thoughts I'm just a little bummed I didn't get to wear the glasses
53152on	84	42	1	A	N	2	0	1	White	M			1	1	5	2	4	2	4	1	1	5	5	4	4	4	3	5	5	We first started talking about one interesting thing that happened to us in the last month, as prompted by the researcher. That only took about a minute or two I believe. So, in order to fill the time with more conversation, I asked him about football, the team, and other related topics/questions. For the most part, it was just small talk that really wasn't going anywhere, but it was friendly and…	My experience with talking with my partner was a little mixed. Mixed in the sense that at times, it felt pretty easy, but at others, it was a little challenging because not everyday do you have a face to face conversation with someone while not being able to make eye contact with them. It was an average conversation at best, one that did not feel that natural, given the conditions. This experienc…	Interestingly, I barely remember what my partner's shirt looked like, and I wasn't even the one with the headset on. I believe it was a dark color, maybe dark green or dark gray. I do not believe it was completely solid, maybe a little faded or somewhat of a pattern.	I think the study was about learning how people interact with each other while one person was wearing a VR headset. I know I pretty much just described what I just did, but more specifically, I think this study was aimed at trying to better understand how VR headsets may influence social interactions, like conversing with someone. I know that because my partner was wearing a headset, conversing w…	I have not had any previous experience.	No	I think it would be interesting to have the partners switch roles after the first conversation, to see how it could perhaps impact the conversation, and then compare the two interactions afterwards.
51310on	87	44	1	A	N	2	0	1	Black	F			2	5	5	3	4	2	5	1	1	5	5	4	4	4	3	5	5	First we talked about my interesting story which was how I had my leg dry needled last week for soccer. She had asked how it worked and how it felt/ what it entailed. Then we talked about how she went shooting and to a casino with a friend. She described the shooting as relaxing and just a fun activity that is not serious. She said the casino you can find couples fighting there. It was 2 hours no…	It was kind of weird because she couldn't see me, so I felt awkward looking at her knowing that she couldn't see me. It was sort of a barrier in the conversation.	It was a brownish color with stripes of different colors and it was short sleeve.	To see if the headset would distract me.	Never done it	no	It was interesting and kind of awkward to say the least.
53290on	91	46	1	A	N	2	0	1	Latino	M			4	4	4	2	3	5	5	1	1	5	5	5	5	5	4	4	5	We talked about one interesting thing over the month, but then we started conversing pretty naturally. Apparently, he lived in the same dorm I lived in last year, and I know a lot of people who currently live there. He lives a few doors from where I lived. We know a lot of the same people, and we talked about a pretty specific email list beef that has been happening at Stanford. Pretty coincident…	I already have trouble making eye contact, so not being able to see his eyes was both good and bad. He told me he couldnt really see me, so I became more comfortable. However, I did feel uncomfortable that I couldnt really see his eyes or that his head was barely moving.	It was a black stanford hoodie. It had the hoodie on the top left side from his perspective, and was a zip up. Im sure it was nike. It's the kind many athletes get for free becuase of sponsorships, i think.	I think it had to do with how I would percieve another person given that I couldnt really see their eyes. I noticed there was a camera pointing directly at me, so i wouldnt be surprised if they were tracking my movements to see how I would behave.	None with a headset. i was upset becuase I wanted to try it out today, but didnt get to.	no	It was interesting
53125on	95	48	1	A	N	2	0	1	Asian	F			6	5	5	1	2	5	5	1	1	5	5	5	5	5	4	5	5	My partner said that she had run into a favorite lead singer from a band she enjoys. She ran into this singer in SF, while she was listening to another band perform. I told my partner that I had just gone to the beach over the long weekend. We talked briefly about ocean currents, and then we talked about graduation (we're both CS majors, and my partner said that she will be graduating soon).	I had a fun time; she was friendly and seems like a nice person. I didn't have an AR headset on, so honestly this was just a normal conversation---just a little bit artificially extended. (We sort of ran out of things to say after a while, but we did our best to fill the time.)	It was a navy blue sweater. Sort of short---it only covered about half her body, and she had a dress on underneath.	I think it has to do with how well you relate to people in AR versus not in AR?	My friend has a Hololens and I've played some games on it before. I've also done a previous AR study.	no	I think it might be helpful to have us answer more specific questions---"talk about one interesting thing" wasn't a deep enough conversation starter, so we ran out of things to say too quickly.
53194on	102	50	1	A	N	2	0	1	White	M			5	5	5	2	2	4	5	2	2	4	4	4	4	4	4	4	4	1. I drove in the woody areas around Stanford. 2. I just went for a drive a couple weeks ago 3. Where are you from? 4. I live in Newport Beach 5. I'm a Senior 6. What are you going to be doing after you graduate? Or after finals actually?	It was a good experience, and I had a casual conversation with him while he was wearing the headset. I'm not really sure what I looked like to him through the headset, but we talked about a couple interesting things that happened to us, as well as what we're going to be doing after school.	Newport Beach sweater.	Having a conversation with someone in an AR headset while not being sure what they are seeing.	I haven't had any extensive experience, just over the last quarter doing experiments for this class. However, they have all been really interesting.	No	It was a little weird at first to talk to him while not knowing what he was seeing through the headset. I wish I couldve known what I looked like to my partner.
53398eh	5	3	0	B	H	1	1	0	Mixed	M			2	5	5	1	1	5	5	1	1	5	5	5	5	5	4	5	5	He talked about how he had heart surgery over spring break. He's an athlete, and has always felt like there was something wrong with his heart and over break went to the ER and found out that he had to get heart surgery. They put two wires into his legs and heart. We also talked about how I went to Europe over my spring break.	It was enjoyable. I had never met him before and he told me about how he just got heart surgery so he opened up pretty fast. It was an interesting conversation and I feel like it could have gone on much longer.	A red Stanford hoodie. It was probably Nike. He's an athlete so it had the Stanford logo and stuff.	If the person not wearing the headset is comfortable conversing/interacting with someone who is wearing a headset.	I worked on an app last quarter that uses AR. It's essentially the app Temple Run but in real life, so you follow a line of coins to a destination.	No	It was over really quick
53314eh	8	4	0	B	H	1	1	0	White	F			2	4	5	2	2	5	5	1	1	5	5	5	5	5	4	5	5	We discussed our interesting things that happened to us, which was that she got into an argument with her parents over getting a car, and that I went on spring break in Hawaii. We also asked names, and where each other was from. We then talked about our majors. Then we talked about where we lived on campus. Then we talked about how I could see the Stanford logo next to her in the glasses.	She was very nice and friendly. We were able to keep a conversation going for the whole 5 minutes. It felt more natural than I thought a lab experiment would feel.	I think she was wearing a red top, but I am not sure. It might be me remembering the red Stanford logo that was floating next to her.	What do we focus on when we meet a new person	none	no	n/a
53437eh	12	6	0	B	H	1	1	0	White	F			3	5	5	4	2	4	3	1	1	5	5	3	3	2	2	4	5	We briefly discussed two interesting things that happened to us (her getting her license, me looking for a puppy to adopt). We ran out of things to talk about pretty quickly, so we discussed the study itself and why we were there. We also went into some background info, like where we live and what we are doing at Stanford. The convo was pretty forced and stalled, with a lot of silences.	It was fine, I'm not generally very talkative especially with strangers. The headset was a little weird and kind of acted like a barrier in some sense - the room was darker to me and I was surprised to learn she could clearly see my eyes. Overall it was a pretty neutral experience.	I think she was wearing a sweatshirt, but I have a really bad memory. She was wearing a white hat though.	Probably the difference in experience between the headset wearer (are they more disconnected from reality or from a real human being) and the non-headset wearer. Guessing this type of info is important when designing immersive vs augmented experiences - would be important not to detract from reality in the latter.	Played around with Google glass, and used Oculus (spelling?) once to ride a roller coaster in full VR. That experience made me feel very ill.	No	Consider giving a different prompt instead of the "interesting event"...trying to think of something specific to say that qualifies is interesting is more difficult and strained than a simple "get to know each other" which is what we ended up doing. It was easier to stop talking with the given prompt since neither of us were particularly chatty.
53311eh	15	8	0	B	H	1	1	0	White	M			4	5	5	4	2	4	4	2	2	4	4	5	5	4	3	4	5	We talked about admit weekend and how Stanford is setting up for it in the dining halls. I then mentioned that I knew one of the profros, and my partner thought that was interesting and asked me if I knew other ones as well. We then discussed a class we're both in (Virtual People). He asked me what I was seeing in the HoloLens (just the Stanford logo). We spent the last couple of minutes talking …	The conversation was pretty casual and chill. It helped that we had a class in common and that we're both juniors. It was a little weird for a minute when we finished talking about the prompt (something interesting that happened to us), but we got back on track.	I know he was wearing a short-sleeved shirt. I really wasn't paying attention to his outfit much, though ... maybe it had stripes on it, but I really don't remember.	Maybe about how connected people feel to one another when wearing augmented reality devices vs. not wearing augmented reality devices?	I'd never done anything with augmented reality before today.	No	Nothing really! It was fun
53428eh	22	12	0	B	H	1	1	0	Asian	F			3	5	5	1	1	5	5	1	1	5	5	5	5	5	4	5	5	We thought for a bit before coming up with something interesting about our lives. Maddie (spellcheck?) went first. We first talked about a hockey game that Maddie went to in Texas over Spring break, where she met up with some friends from Stanford and got great seats. Then we talked about my Spring break trip to Japan with CS 210, specifically about where I went and cherry blossom season. Then we…	It was fun! I felt weird that she couldn't see my face / eyes, and because the headset wasn't super snug I didn't gesticulate / move around as much as I would have if I didn't have in natural conversation. I thought we did a good job of moving past that though.	I think it was pink (a subtle pink, not flashy). It was short sleeved. That's all I remember unfortunately (and certainty about what I just said is low)	Human interaction with AR headsets on. Maybe to what extent it detracts from conversation?	Very little prior experience	nope	I thought the quality of the AR image depended a lot on the fit of the headset - so maybe more work on what we should be seeing / instructions to put on the headset :)
53353eh	23	13	0	B	H	1	1	0	Latino	F			3	5	5	1	3	4	4	1	1	4	4	4	4	4	3	4	4	It started with the basics about what interesting things had happened in the past month. She said she went to the city and had some carbonated coffee. I asked a couple follow up questions about it and told her about a job offer I received. Then we weren't sure what to do next, so I asked what year she was and some questions to get to know her better. We talked about where we were living and had a…	She was really nice. The headset and logo were distracting because I felt like my eyes were always being pulled away from her. I would have rather not worn the headset and just been able to focus on her.	It was long sleeve I believe in the like greyish/darker blueish color family, but I can't remember/wasn't paying attention to what she was wearing.	I think it was about how VR might influence the way we interact with others?	I once did a VR empathy study on homelessness two years ago.	No	The headset kind of gave me a headache, which was suboptimal.
53164eh	30	10	0	B	H	1	1	0	Asian	M			4	5	5	4	4	4	4	1	1	5	5	5	5	5	5	5	5	He talked about Coachella, listed all the awesome artists he got to listen to, and gave some recommendations about the experience if I were to do it. I talked about my outing with my a cappella group. I told him how we went to the beach and got soaked, then sang and made smores with the Girls Chorus of San Francisco. We started talking about COMM 166, and how we liked the class. We were also disc…	My partner and I were engaged and excited to talk about our experiences. He was very attentive and asked a lot of follow up questions, or related his experience to mine. I am curious to talk more to him after this.	I think he had a grey shirt on, but not uniformly gray, there are some gradations in color. His right arm had several bands on it.	Presence, and if AR affects the way we talk to people/give people attention while we communicate.	I built an augmented reality application for the HoloLens last year, which uses facial emotion recognition to help kids with Autism-Spectrum Disorder better recognize social cues. I also released an augmented reality short film earlier this year. I worked in Jeremy's lab last year. I've been building VR/AR games, research experiences, stories, and enterprise software for two years.	No	I'm interested to know if the logo's color or content was meaningful. Were there variations on it?
53257eh	32	18	0	B	H	1	1	0	White	F			6	5	5	1	2	5	5	1	1	4	5	5	5	5	4	5	5	We talked about how she got a job in New York. We bonded over the fact that we both we both have gotten rejected from many jobs. Then, we talked about Coachella and how fun it was. Finally, we were reminiscing of our time abroad. We both lived in Italy (in different quarters) and now feels like a dream. For her, it wasn't hard to adjust to life back in Stanford, but it was for me.	It was a nice conversation, as it flowed nicely and without effort. We found a lot of things in common (like our time abroad and our job search), so that made it pretty fun. It was a little odd having a floating S (stanford logo) next to her, as I did not know how it related to the whole situation. Nevertheless, I was able to mostly concentrate on her for the majority of the conversation.	I think she was wearing a plain blouse and shorts. The shirt was either white or a light green and did not have long sleeves. More than her shirt, I remember her hair (in a messy bun).	To see if people could have a normal conversation while wearing AR goggles.	I did a study in this room where I tried on goggles and was immersed in a kelp forest.	yes!	It was pretty fun! I wish I had experienced more augmented reality.
53173eh	35	20	0	B	H	1	1	0	White	F			4	4	4	4	1	5	4	1	2	5	5	5	5	5	4	5	5	She went to Rio with 5 other people for spring break. Because it wasn't a family trip she hiked Sugarloaf mountain. She didn't climb up under the Jesus statue. I talked about going to Vietnam and Seoul for spring break and getting torrential diarrhea after I got back. And travel constipation. She also grew up in Thailand.	I enjoyed talking to her, she's very sweet! I felt so, so rude though - the fact that there was a screen between us made me uncomfortable. It's like having a conversation with someone but looking at your phone. I HATE it. I make people put their phones away whenever we get coffee or meals together because it's just rude. Honestly I had a pretty strong urge to take off the headset because I felt l…	Floral, about 2 inch-straps. Dark blue background, maybe pink flowers?	Attention to environment and other people while wearing AR devices	Once i did a study for the GSB where i put on the htc vive and just stepped onto a platform and off a platform for 5 minutes. it was boring Don't really know much about AR	no	I will never buy google glass! Its so important to make direct eye contact if you're genuinely trying to get to know someone. If someone wore this and talked to me I'd feel like they were ignoring me. Also wow this is such a huge fuckin laptop how do you carry this thing around
53302eh	37	16	0	B	H	1	1	0	Asian	M			5	5	5	1	1	5	5	1	1	4	4	5	5	5	4	5	5	We talked about my weird experience in social dance for a bit. Then we talked about our experiences with dating and telling our parents about dating. We discussed how this is still similar in ways to middle school and high school, as well as ways this is different. We had a friendly conversation in which we both told each other things about ourselves we (probably) normally don't tell others. This…	I was happy to talk to him. He seemed nice, and I wanted to ask him his name afterwards. I think it was cool that we talked about things people don't normally talk about with people they just met.	It was a plain t-shirt. The color was an unsaturated green, I believe.	About how wearing the VR goggles changed my experience	None	No	I don't feel like the headset had much of an effect on anything. I'm not sure why it just showed the same picture all the time, the effect might have been more compelling if the picture was changing.
53098eh	43	24	0	B	H	1	1	0	White	F			3	5	5	1	1	5	5	1	1	5	5	4	4	4	4	4	4	We talked about interesting things that had happened this month. I told her about the job I had just gotten, and she told me about her senior formal. We also spoke about our COMM 166 class, since we had that in common. I learned that she was a Computer Science major. I told her I was potentially thinking about CS but wasn't sure.	It was really awkward. I wasn't sure what the purpose of the AR headset was. I wish the conversation went more smoothly (not as forced?).	She was wearing jeans and a black top, I think. It was pretty plain. I also remember her jeans were rolled up	How does the presence of AR affect relationships and conversation?	I've used lots of VR before, but never AR (besides Pokemon Go and other games like that).	no	I'm still confused why I wore an AR headset that didn't actually do anything.
53035eh	47	22	0	B	H	1	1	0	Latino	M			6	5	5	2	1	5	5	1	1	5	5	5	5	5	5	5	5	Chase and I actually know each other; we did a summer camp together 2 years ago but were never super close. I felt connected to him. It was easy to maintain eye contact, possibly because I wasn't sure whether he could see my eyes and therefore I was less concerned about staring too long or too little. The Stanford logo to the right of him was a little distracting. I wasn't sure why I had a headse…	It was pleasant! After sharing interesting things that happened to us, it was easy to segue into other natural conversation topics. Since we have COMM 166 together, I hope to keep talking to him in class now.	He had a grey sweater with a circular logo on the front of it. I think they were laurel wreaths, with some logo in the center of it.	How VR headsets make conversation easier or more difficult	I took a study with this lab last week where I had to find white cubes in a room while there was a virtual person sitting in a chair. I didn't find out what it was about.	Yes	Thanks for giving me the opportunity to reconnect with my friend!
53389eh	51	27	0	B	H	1	1	0	White	F			3	4	4	4	3	4	3	1	2	5	5	5	4	4	4	4	5	We talked about having to switch thesis when we are so close to the end of the quarter. It turned out we have the same experience. Then we proceeded to describe our thesis.	I was a bit distracted by the Stanford logo. I kept wishing it wasn't there and I felt a bit self-conscious wearing the headset.	She was wearing a green dress	I think the study is testing the impact of wearing the headset on how well we pay attention to others	This is my first augmented/mixed reality experience	No	I found it difficult to know where to look. I wanted to avoid the logo
53119eh	56	33	0	B	H	1	1	0	Asian	F			6	5	5	4	2	5	5	1	1	5	5	5	5	5	3	4	5	We talked about my partner's work with the Stanford Space Innitiative and an experience she had launching weather balloons last week in difficult weather. I enjoyed getting to learn about their work, and I think it's really cool that the balloons travel all the way across America. I'm impressed that they do such professional work, it sounds like a very legit group. We also found out that we had a…	I thought that my partner talked a lot, but she was also a good storyteller so I didnt mind that much. It was a little awkward at first, I think I walked into this lab in a kind of quiet state of mind and wasn't prepared when the door opened and another person walked in. I thought maybe I'd look kind of weird with the hololens on, and noticed that she didn't have one on herself. I thought she sou…	I didn't have my glasses on, but I think that she was wearing a Stanford-related top. It seemed to have been a black, long-sleeve top with "Stanford" on it, and maybe it said stanford earth sciences? I couldn't tell...	Well, I didn't think about this until I saw that venn diagram in the first question, but now I think it might have been about whether being reminded of in-group identity can influence how positively I feel about an interaction. So the Stanford logo was up during the entirety of our conversation so that I'd be reminded we were both stanford students, and maybe my partner was told to wear a Stanfor…	I do a little dev work in UE4 building a voice interface for their VR editor. I've maybe stepped into 2-3 virtual environments, and also did a VR study here where I watched 8 short films.	Nope!	I thought it was a nice experiment, I enjoyed getting to talk with my partner :)I think next time it's important to tell participants to keep their glasses on--I took mine off bc the experimenter said I could and because I thought I'd only be interacting with 2d visuals (I never keep my glasses on in VR), but then found I couldn't actually make out my conversation partner's face, so a lot of my a…
53260eh	57	26	0	B	H	1	1	0	White	M			4	5	5	2	2	4	4	1	1	5	5	3	3	4	3	4	5	Our conversation began with me explaining the housing hunt that I have been on for the past month. I told him about how difficult it has been to find a place in San Francisco for the summer. He told me that he has been lucky enough to stay with friends in New York City for the past two summers. We discussed the differences between using Zillow, Airbnb, and Craigslist. It was an enjoyable casual c…	My partner was engaging and easy to talk to. We spoke about a fairly common issue that students have, so the content was relatable. He seems like a smart but easygoing guy.	He was wearing a white short sleeve t shirt. It had no collar, and no logos.	I think it was testing peoples' ability to focus on the real world while there is virtual stimulus around them.	I played pokemon go a few times, and I often use Snapchat filters which I would think are technically examples of AR.	No.	I thought it was an interesting experiment and I am glad I was able to participate.
53275eh	63	30	0	B	H	1	1	0	White	M			3	5	4	4	4	3	2	2	4	4	4	3	2	2	1	3	4	My partner told me that he went to coachella for the first time after I said that my staff had been fired. I talked about living in New York and he asked me about it. He asked me about what I study and I told him. He talked about being from Florida. We both guessed what the study could be about.	I felt awkward talking to him because I had the headset on. I also felt awkward because he seemed very fratty. I felt like he was more interested in me than I was with him.	He was wearing a green short sleeve top. It didn't have any designs on.	How VR distracts us? Or maybe about priming of a specific group. I was shown the Stanford logo.	I did a previous study.	no	It felt weird
53320eh	67	35	0	B	H	1	1	0	Asian	F			2	5	5	4	2	5	4	1	2	5	5	4	4	4	4	4	4	We talked about how neither us of had much to say. We both didn't really like the question given and could not think of anything "interesting." We talked a bit about our internships and classes. We also talked about common struggles. She talked a bit about travelling for lacrosse.	It seemed very normal and casual. I have never met her before. Everything was pretty natural.	She was wearing a 3/4 sleeve shirt that was grey and navy. There were no graphics. I couldn't see a brand.	Genuine attention with VR	I did a couple studies here	no	None
52936eh	71	32	0	B	H	1	1	0	White	M			3	5	5	2	3	3	4	1	1	4	5	5	5	5	3	5	5	My conversation partner talked to me about his acceptance of the coterm CS program here at Stanford. It's a big deal because he will be able to get his masters program and get a stipen. The only problem was that he had accepted a job with microsoft months ago, and just had to inform them that he will not be working for them anymore. I talked to him about how the baseball team has a chance to win …	I talked to my partner about how the baseball team has the chance to win a pac 12 conference championship this weekend. It is based on the regular season record since there is no conference tournament at the end of the year. My worry is that we are already acting like it is a given that it will happen even though we play a very good team. But the last month we really put ourselves in a good posit…	I know my partner was wearing sandals.He was also wearing shorts and a t shirt with slighly rolled sleeves.	To see if the augmented reality headset would distract the person wearing the headset more or the person who was not wearing the headset.	I did an augmented reality study with a globe that was on a chair.	no	no other thoughts
53092eh	75	38	0	B	H	1	1	0	Black	F			5	5	5	1	1	5	5	1	1	5	5	5	5	5	4	5	5	In the conversation, we initially struggled to touch on a topic. We started by talking about a prom. Then, we discussed how I finessed a lot of leftovers from an Italian place. Then, she talked about her brother, who goes to school as a rising junior at NYU and how she visited him in the past month and ate a lot of good food. Then, we both complained about how we were unable to fulfill our study …	It was a pretty fine experience. My head hurt from the headset and it felt pretty useless to be there, but the girl was very nice. We had easy conversation and it was fine	I don't remember the shirt she was wearing. I want to say it was white with tassels? Not sure.	No idea	I did a similar one tracking a white dot, that's it	Yes	N/A
53356eh	80	40	0	B	H	1	1	0	Asian	F			4	5	5	1	1	5	5	1	1	5	5	4	4	4	2	5	5	I first talked about being given information about the team I would be joining for work after graduation, and my partner talked about her experiences on the lacrosse team this year and the game they played on her birthday. We then talked about our majors - I'm a CS major and she's thinking of studying human biology and potentially trying out the introductory CS course next year. We talked about S…	It was a fun conversation and she was very proactive about continuing the conversation by asking questions. It was cool to learn that we are both from Southern California even though otherwise we seem like very different people. It felt a bit awkward to be looking at her through the AR device.	My partner was wearing a black sweatshirt with some logo and text on it. I assume it was for some sports team and I don't believe it was a Stanford sweatshirt.	Possibly how objects in AR (in this case, the Stanford logo) affect our thoughts and conversations, such as influencing me to talk more about Stanford or Stanford-related things.	My only other experiences in AR are through other comm department research studies. I remember one had me walk around a room towards objects in AR, another had me solve word anagrams with and without the presence of someone in AR. I believe there might be one more that I participated in but I forget what it involved.	No	I'm curious what the purpose of the experiment was. I didn't realize I would be speaking with another person directly for this experiment - I had assumed I might be speaking to someone "in" AR or remotely.
53176eh	82	41	0	B	H	1	1	0	Asian	M			5	4	4	1	1	5	5	1	1	4	4	4	4	4	4	4	4	He brought up beta breakers in SFO which he went to, which I found interesting because I run. I didn't so anything interesting besides schoolwork so I talked a bit about GAN, which I learned about this morning.We found out that we each did CS and were about to discuss that when the time was up. There were several moderately awkward pauses when neither of us has anything to say. I personally found…	We found common stuff we had to talk about. The fact that we were only talking really drew my attention to the silences in between. I also didn't have much to say on the topic.	I don't remember the color, but I think it was a t-shirt. It didn't stand out in any memorable way.	I have no idea. Maybe how having an encumbering object on my head would affect the flow of conversation? Nothing came up on the screen so I don't know what that was about. Maybe it's a distraction study and I'm in the control groupe	I played pokemon go, but found the AR mostly annoying and uninteresting	nope	The AR screen was much smaller than I thought
53293eh	85	43	0	B	H	1	1	0	Latino	M			2	4	5	3	3	5	5	3	4	5	5	3	3	2	3	4	4	We talked about soccer. He asked me to tell my interesting story first, so I did, and it was about soccer. Intramural soccer team I am on is going to the semi final today. He told me about his teams run in the playoffs. They lost the quarterfinal because he got a bad hamstring injury. We then talked about soccer more broadly.	It was annoying to have the head gear on. That thing sucks. Ruins everything.	Do not recall. No info other than short sleeve.	if yall could distract me with a stanford logo? idk?	a few studies in this lab.	no	fuck the holo lens!
53107eh	89	45	0	B	H	1	1	0	Black	F			5	5	5	1	1	5	5	1	1	5	5	5	5	5	3	4	5	Our conversation began by both of us discussing an exciting experience that we had in the past month. My exciting experience was ending spring training with the Stanford Women's soccer team, whereas my partner's was filling out graduation forms. Next, we discussed our plans for the summer and where we are from. My partner is from Chicago while I am from Texas. Lastly, we talked about some of our …	I liked talking with my partner. She was very friendly and engaging. She seems like someone I would get along with.	I think that my partner was wearing a white(ish) top tucked into her shorts. The top had brown(ish) stripes across it.	I think the study was about how much information could be retained (from the conversation) while being visually distracted (with the Stanford symbol).	N/a	No	N/a
53089eh	93	47	0	B	H	1	1	0	White	M			4	5	5	4	4	3	4	2	2	5	5	4	4	4	4	4	4	We spoke about interesting things that have happened to us over the past month, and it sparked into a conversation about mutual interests. He mentioned setting personal bests in some lifts for high school, and we spoke about high school football. We then also talked about watching wrestling and a recent wrestling event that had occurred. He seemed interested in wrestling as a new viewer and I was…	I felt a bit distracted by the logo next to his head and every now and again would look over at it. Overall I don't think it really hampered the experience though. I think social AR has very promising potential applications.	He was wearing a red Stanford sweatshirt. It is one generally worn by Stanford student athletes.	Realizing distractions of social AR and their effect on conversations	None	No	Very cool, and opened my eyes to more potential applications of AR.
53374eh	97	49	0	B	H	1	1	0	Asian	F			4	5	5	1	3	2	3	1	1	4	5	4	4	4	2	3	5	She talked about competing with UCLA and Colorado in a lacrosse competition. They had beat UCLA twice and beat them again. They had lost to Colorado twice but beat them in the championship. Then we talked about where I will be working. She talked about not knowing what she will major in because she is a freshman, and that freshman year went by quickly.	She is friendly and comfortable. The conversation was nice and casual. Exciting to hear about athletic competitions.	She was wearing a turquoise tank top with a graphic in the front. It looks like a sports tank top that you can work out in. The straps are racerback style.	Interacting with people while in AR headset	I did a study in AR for this class.	No	AR headset was uncomfortable
53266eh	103	51	0	B	H	1	1	0	Asian	M			2	5	5	1	1	3	4	1	1	4	4	4	4	4	4	4	5	we talked about Yosemite, cardinal nights, freshman year, CS, and product design	it was friendly, I spent first meeting thinking he was another researcher and planted, also it felt weird to have headset on	gray, why do i need 2-5 sentences for this	interjected media and its effects on presence in real world	i am an AR and VR developer	no	why stanford logo, r u trying to prompt discussions / associations
51109en	6	3	0	B	N	2	0	1	Black	M			4	5	5	2	2	4	4	1	1	4	5	4	4	4	4	4	4	My partner, Eden(don't know if that how you spell his name or not), went to Europe to visit his girlfriend who is studying abroad. Eden himself studied abroad two years ago as well. Eden also discussed how he went to Canada for spring break and went to Europe the first week of school and just missed classes. I then discussed my recent heart surgery I had because of my irregular heartbeat.	Well he had on these glasses and I was kind of intrigued by them because I didnt get a pair and I was wondering how was I seen through his glasses. Would like to know the purpose of this	I think it was a grey jacket with either a blue or green shirt. Or it may have been a blue or green jacket with a grey shirt....	How virtual glasses can be distracting.	No prior experiences.	No, but he looked familiar.	No remaining thoughts, I just want to know why only one of us got glasses.
53407en	7	4	0	B	N	2	0	1	Asian	F			3	5	4	1	1	4	4	1	1	5	5	4	2	3	2	4	4	My partner went to Hawaii, and she enjoyed her spring break there. I told her a story about buying a car but then faced a persistent objection from my family. We started to talk about school, dorms, and friends. She is a communication major, whereas I am a CS major. We also talked about this class (comm 266).	It was nice, she was really friendly. I think I want to get to know her better :D Apparently she is taking the class with me too. I want to visit Hawaii too.	I was looking at her face all the time trying to make an eye contact, so I was not able to see the shirt. I think it was a dark shirt though.	How does seeing through Microsoft Hololens with augmented reality helps/hampers the start of conversation How does talking with a person wearing glasses make it more/less awkward to continue conversation How differently do two people interact when a person is wearing a Hololens	I built a unity app that uses VR I have also tried Microsoft Hololens in a CS conference I am taking this class (comm 266)	No	Nothing...
53305en	11	6	0	B	N	2	0	1	Asian	F			1	4	5	4	5	4	4	1	1	5	5	4	4	4	2	4	5	We talked about her being a Masters student from Penn. She is studying computer science here. She want to adopt a puppy. She lives off campus. I just got my driver's license.	It was awkward. We were pleasant towards each other. There were lots of pauses in the conversation.	She was wearing a white shirt. She had a colorful vest over it.	Whether having a conversation with one person in AR goggles changed our perceptions.	N/A	No	N/A
53233en	16	8	0	B	N	2	0	1	Asian	M			2	2	5	4	3	4	5	2	2	5	5	3	3	3	3	3	3	We exchanged names, and then we shared something interesting that had happened in the past month. I talked about how I noticed that Stanford had a special team going around campus specifically to put up marketing banners for Admit Weekend at all the dining halls. My partner discussed having a friend who they were expecting at Admit Weekend who decided not to attend. We discussed COMM166 and Neuro…	The experience was a bit awkward, partly because I could see the researchers through the door, and because I knew the situation was contrived. Also, my partner being at the other end of the room and wearing a headset made it feel less like a conversation with another person and more like a phone call. Even though I could see them, not having eye contact made it feel disconnected.	A red sweatshirt, hue slightly lighter than the "Stanford Cardinal" color, with "STANFORD" in white lettering. Possibly front pockets.	How AR might affect social interaction; how the social situation and the potential for camaraderie might be subverted by the (partial) removal of one person physically from an in-person conversation.	None	No	Participants should definitely not be able to see the researchers.
50497en	21	12	0	B	N	2	0	1	White	F			4	4	5	4	3	3	4	1	1	5	5	4	4	5	4	4	4	We talked about what we did for spring break. I mentioned that I went home for the break, and then she talked about going to Japan. We talked more about Japan and the cherry blossoms there. We also talked about how we are both in the same class, and we talked about our class years. She is a coterm and senior, graduating this spring. We then talked about sections, and how it is sometimes weird tha…	It was a nice experience. We both seemed to get along and we were generally interested in what we each had to say. I wondered what she was seeing with the headset, and I finally asked her towards the end because I was curious.	I do not remember in detail what top she was wearing, besides that it was a shirt. I cannot really describe this in many sentences.	I think it could have been about learning how people converse and/or interact with each other, when one person is in AR and one person is not. It would be interesting to know what she was seeing through her headset when she talked to me.	I have done augmented reality through looking at AR art installations via a phone app.	No	It would be interesting to know what it is measuring and what she was seeing.
51910en	24	13	0	B	N	2	0	1	Asian	F			3	5	5	1	2	4	4	1	1	5	5	4	4	5	4	4	5	We talked about something interesting we had done in the last month. I talked about getting carbonated coffee and she talked about getting a job offer in New Jersey for this summer starting in May. We then talked a bit about what year we were, where we live/lived on campus, and going abroad (her to Madrid and me to Florence). She also talked about her experience staffing this year and the fact th…	She was super friendly and it was a pleasant conversation. I did feel like I made less eye contact than usual. This could have been because I couldn't see her eyes, so it didn't feel as important to make eye contact. A part of me also felt like I was staring at the headset when I tried to make eye contact, which felt rude	I think she was wearing a T-shirt? It might have been navy blue?	I think it was about conversing with a person in an AR experience	I have tried a HoloLens once	No	I felt like seeing the headset was pretty distracting and made it hard to stay focused on the conversation. Also, in normal circumstances, I would have asked what it was like to wear the headset, but I felt like I wasn't supposed to.
51511en	29	10	0	B	N	2	0	1	Asian	M			6	5	5	1	1	5	5	1	1	4	4	5	5	5	4	5	5	We talked about an interesting thing that happened to both of us. I spoke about my time at Coachella - what I did, who I saw. I gave him some recommendations about what to do if he ends up going. He talked about a trip him and his acapella group went on this past weekend. He is a singer in Mendicants and they shot a music video in San Fran. They all got soaked by a wave during the shoot and met s…	It was a fun experience! A little unsettling, because he had the Hololens on. He was friendly and a good listener.	He was wearing a black t-shirt. I believe it was a crew neck shirt.	Interfacing with somebody who was wearing an AR/VR device. Seeing if interaction is changed at all - gaze, paying attention, etc.	Pokemon Go. Other than that, I don't have any AR experience. I have done an immersive VR game, which was really cool.	No	I want to try on the Hololens, it looks really cool.
53344en	31	18	0	B	N	2	0	1	White	F			3	5	5	4	4	4	4	1	1	5	5	5	5	5	5	5	5	We were told to describe something exciting that had happened to us in the last month. so I talked about getting a job in software engineering in New York. She was talking to be about her experience at Coachella a few weeks before. She was telling me about the artists that she had listened to and how to avoid traffic on the way to the venue. At the very end, we both started talking a bit about ou…	I really enjoyed talking to my partner. I actually knew her from several clubs and mutual friends, but we had not spoken in awhile because we have both been abroad. It was fun catching up and hearing about her experience and felt like catching up with a friend. Because she had the glasses on, there were time where the conversation felt kind of strange, and some moments where I got distracted by t…	I think she was wearing a dark colored top. It may have been a navy blue.	I think it is studying how wearing goggles affect people's conversation and ability to connect with each other.	N/A	Yes	I was wondering what my partner was seeing the entire time we were having a conversation, so thinking about that was a bit distracting.
50467en	36	20	0	B	N	2	0	1	Asian	F			4	5	4	2	3	4	4	1	1	5	5	5	5	5	5	5	5	We talked about what we did over spring break. I talked about going to Brazil, and told her my favorite part of the trip. She talked about going to Southeast Asia with her friends, visiting Halong Bay in Vietnam and Korea. She also talked about getting food poisoning from her trip. She thinks that she got food poisoning from her time in Korea, where she ate a lot of spicy food.	She was very friendly. At the start, I didn't notice her eyes much but was talking to her overall face. As we continued to chat, I saw through the goggles she was wearing and made eye contact like I would have if she had not been wearing goggles. She would point out the presence of a video recorder, which made her question things she could or couldn't say because it would be recorded.	I don't remember, but I think it was a plain t-shirt that was one color.	Whether a conversation with one person wearing a headset would affect the forming of relationships and quality of conversation.	I have worn a VR headset to do the flying experiment before, and also done the pit experiment.	no	I wonder if she experienced that conversation the same way as I did or whether wearing goggles changed her experience.
53329en	38	16	0	B	N	2	0	1	Mixed	M			5	4	5	1	1	5	4	1	1	5	5	5	5	5	4	5	5	In our conversation, we discussed an interesting thing that had happened within the last month. My partner described being hit in the face while doing Social Dance. I talked about recently dating as a LGBT identified person. I would say that the headset that he wore made it easier to talk to him because it obstructed his face so that I did not feel as intensely analyzed. It almost added to the an…	It felt a bit anonymous because his headset obstructed his face. I was also surprisingly comfortable when disclosing information. Lastly, I was surprised at how many social cues such as laughter and change of pace that we were able to feed off of each other.	I honestly don't remember. I think it was black... I was so caught in the conversation that I didn't notice.	Presence during a mediated conversation.	I have done one AR study before using a headset here at the Communication building; however that is all of my experience.	no	I was struck at how smoothly the conversation went. It did not feel contrived despite the prompt that we were given. I wonder what my partner experienced with his headset, and if he felt similarly.
53287en	44	24	0	B	N	2	0	1	Asian	F			2	5	5	2	2	5	5	1	1	5	5	4	4	4	3	3	4	We had a fairly random conversation about a summer job in Santa Barbara, Senior Formal, COMM studies, uncomfortability of the VR headset, etc. The conversation stalled at times. Though, it started flowing right when the study was called to an end. When we transitioned into talked about 106b it seemed fairly organic.	It was a pleasant enough experience, though at times a bit random because I wasn't sure if we were supposed to be talking too much or not. I think her eyes were looking in some other direction than mine, so that was a little weird, but didn't signficantly decrease the amount I was willing to chat. The headset seemed uncomfortable on her so I was paying attention to the fidgeting sometimes, which …	She was wearing a yellow dress with a jean jacket top. I think there were white flowers on the dress	I think the study was about testing what it's like for someone without a headset to interact with someone who IS wearing a headset. I think it was about testing whether the lack of actual eye contact is a dealbreaker in flowing conversation or whether the fact that she is wearing a headset changes my perception of her kindness or sociability in any way	I don't have any prior experiences	No	I was slightly curious if the other girl was planted as part of the study
53182en	48	22	0	B	N	2	0	1	White	M			2	5	5	2	2	5	5	1	1	5	5	5	5	4	3	5	5	We began talking about my experience at coachella, and then we talked about his trip to SF. We talked about Cinco de mayo and 2 Chainz and then the class we were in. I asked about the headset he was wearing and we talked about VR/AR development.It was a pretty smooth conversation and it felt a little odd talking to him with the headset on -- I felt like he was a cyborg even though he was still fa…	Like I said before, I was a little distracted by the fact he was wearing a bulky headset. I definitely felt like he was in the room with me and he was completely real, but he kind of looked like a cyborg with the headset on. I enjoyed talking to him, though. It was a pretty fluid conversation.	Uhhhh I think he was either wearing a red stanford shirt or a black/grey t-shirt. I might be saying the red shirt because he mentioned that he saw a stanford logo in his view, though.	I think the study was about presence while wearing headsets and how people interact with each other while wearing it.	I do a little AR mobile development with ARkit and have tried the Hololens and Meta before.	yes	I hope the experiment wasn't about my ability to remember the shirt hahahhaa
51301en	52	27	0	B	N	2	0	1	White	F			5	4	5	2	1	4	5	1	3	5	5	5	5	5	3	3	5	I asked her to describe an interesting experience she's had in the past weeks, and she told me about the thesis that she has been working on. She had to switch projects, which was challenging but exciting. I told her that I have been going through a very similar experience, switching thesis projects as well. I described briefly my thesis project, and then we discussed hers: she told me that she i…	It was enjoyable. My partner was genuinely friendly, and it really helped that we had something to immediately relate to (both switching thesis projects). That being said, I do think that I would have enjoyed it more if she were not wearing the headset (mostly because it was awkward, not really distracting).	I think it was a white shirt...	Test how "present" and close one feels in a conversation when their partner is wearing an augmented reality headset.	Not significant. Participated in 2-3 studies previously.	No	Good luck with it. I think it is important to understand how the "future" of mixed reality can impact the quality of interpersonal interactions.
53050en	55	33	0	B	N	2	0	1	White	F			4	5	5	1	1	5	5	1	1	4	4	5	5	5	4	5	5	First off, we introduced ourselves and found out a bit about each others backgrounds. We're both in COMM 166, and she's a junior. I told her about my interesting event, which was a recent high altitude balloon launch I did with the Stanford Student Space Initiative. I told her about all the craziness and difficulties of the launch and the flight and recovery after. She mentioned that she knew som…	I loved talking with her, she was interested in what I was telling her about and I was interested in her life. She seems like a very sweet, friendly person. I rarely noticed the AR goggles on her face, they kinda faded out, like if she was just wearing glasses	I have no idea, I think it was white and short sleeved, maybe with embellishments? I don't really remember	Probably seeing how interactions between people change when they are wearing VR goggles	I have this news app, Quartz, that has some experimental AR of stuff in the news like the Falcon Heavy rocket and the Mars rover.	No	I don't have any other thoughts
53284en	58	26	0	B	N	2	0	1	Latino	M			4	5	5	2	3	4	5	3	1	4	4	3	4	4	3	2	4	My partner and I discussed his ongoing search to find summer housing. After attempting to find housing through Airbnb, Zillow, and Craigslist, he was finally able to find living accommodations. The conversation then transitioned into the kind of work that he would be doing over the summer. He described how he got his marketing/sales internship through the Tom Kat Energy Institute. He seems to be …	I found myself listening more and asking follow up questions rather than changing the topic to myself. He seemed to be looking in my direction but I couldn't tell where he was looking due to the AR headset. Overall, I think it was a good conversation.	My partner was wearing a blue shirt. The shirt had a KA logo on it, a fraternity on campus.	I think the study was about how someone interacted with a person wearing an AR headset vs. how they interacted with someone while wearing one.	Yesterday I had a study where I solved anagrams while wearing an AR headset. The figures and avatars looked high definition to a certain extent.	No	I'm curious to know what he was seeing through the AR headset.
53143en	64	30	0	B	N	2	0	1	Latino	M			3	3	5	4	4	2	4	5	3	3	4	3	3	2	2	2	2	We began sharing interesting things that happened to us in the past month. My partner mentioned his dorm staff dismissal, while I recounted my trip to Coachella. Then we chatted about how we both went to Coachella, which was later followed by an awkward pause as we weren't sure what to do next. It also seemed like my partner was distracted, and I had to forcibly initiate the conversation. Lastly,…	The conversation with my partner was okay, albeit a little dry and forced. My partner was wearing an AR device which was probably the reason for his apparent disinterestedness and distraction. He seemed like a nice guy, though it was hard to connect.	I believe my partner was wearing a gray shirt with red lettering. Nonetheless, it was hard to remember correctly.	I believe the study was about how AR can create barriers or preconceived notions/biases about people and thus cause awkward, disengaged conversations.	This was actually my first time being involved in a scenario with an AR device - I was not the one using the device, my partner was. That being said, I have had some experience using VR devices.	Not really. I remember seeing him once in lecture.	I thought the experiment was pretty interesting and well done. I look forward to maybe hearing the results.
53203en	68	35	0	B	N	2	0	1	White	F			2	5	5	1	3	5	5	1	1	5	5	3	3	4	2	3	5	My partner and i really did not have anything "interesting happen to us in the last moth. She described to me that she had popped her bike tire and that was unfortunate. She also spoke about signing off on an apartment for the summer as she interns out here on the west coast. She stated spring is usually the chill quarter and nothing that interesting really goes on.	I felt absolutely normal speaking to my partner but it did throw me off slightly that she was wearing a VR headset. I could not see her eyes and was unsure where she was looking at all times. I asked her what she was seeing differently and she told me the Stanford logo was next to me and that was the only thing different in the environment.	I do not recall. I believe it was a sweat shirt zip up possibly grey.	I honestly an not sure. Maybe it was seeing how well people not taking part in VR act around those that are and how the presence of VR equipment can influence a setting.	While wearing a VR headset i spoke to a woman who was in the virtual world about my day. She sat in a chair across from me.	no	I wish they would have asked us to speak about something a little more easier to think of on the spot. If we had a better topic i think our conversation would have flowed more smoothly.
53326en	72	32	0	B	N	2	0	1	White	M			3	5	5	1	3	4	4	1	2	5	5	5	5	5	4	5	5	We each discussed something interesting that had happened to us in the past month. I began by telling him that I'd accepted the CS coterm here at Stanford. I explained what that entailed, as well as the issue it brought up with my prospective employer. My partner told me about his recent success on the baseball team, specifically that his team was set up to win a PAC 12 championship this weekend.…	My partner was friendly and fairly easy to talk to. However, his HMD made it impossible to make eye contact or even see his eyes, which made it difficult to know where exactly he was looking. I found myself looking away from where his eyes were because it felt odd to stare at an HMD. Once I realized I was doing this, though, I intentionally looked at where his eyes were to be polite.	I don't remember much about it. It was an orange t-shirt with white lettering I believe.	I think the study may have been attempting to determine how being in mixed reality affects our ability to hold conversations, specifically how easily distracted participants are when wearing an MR HMD.	I've tried the HoloLens briefly in the past, and have used some AR phone apps. However, the vast majority of my experience is in virtual reality. I have very little experience with AR/MR.	No	I have no remaining thoughts.
53080en	76	38	0	B	N	2	0	1	Latino	F			5	5	5	5	5	5	5	1	1	5	5	5	5	5	5	5	5	She talked about her tour guide prom and how she got a lot of left over food. She really enjoyed the people and dressed nicely. I talked about how I went to visit my brother for the weekend. He lives in New York and is an undergrad in NYU. We had a lot of chemistry and could potentially become friends.	It was a great experience but a little awkward. We talked and then were silent as we had already covered the talking points. However, we then started talking about other things and had a good time.	My partner was wearing a flannel shirt that was of a dark blue base with colored stripes. It was an oversized shirt.	About whether there is the same presence with a virtual person as to a physical person.	I did a study where a AR person looked at me while I did tasks.	yes	It was not very exciting.
53299en	79	40	0	B	N	2	0	1	White	F			1	4	5	2	3	4	4	3	1	4	4	4	4	4	3	5	5	We talked about interesting things that have happened to us this past month. She talked about how she found out what team she would be working on for her job she got in Palo Alto in the tech industry. I talked about my team winning the Pac 12 lacrosse championships. We also talked about her feelings towards graduation and her experience as a CS Major at Stanford. I found out she is from LA and I …	It was somewhat uncomfortable because she had on a VR headset and I did not, so I was unaware of what she was seeing of me. We also had 5 minutes to talk about a very brief topic so we filled in the remaining time with other conversations. It felt very removed.	My partner was wearing a red Stanford hoodie. It was somewhat over sized and spelled Stanford in white bold letters	Maybe to test social interactions through VR and test how engaged or real you felt the situation or conversation was.	I have done a 360 VR study at Stanford but that is it	no	none
53218en	81	41	0	B	N	2	0	1	White	M			3	5	5	1	2	5	4	1	1	5	5	5	4	5	4	5	5	We started off by speaking about something interesting we've done in the past month. I said that I went to "Bay to Breakers" in San Francisco, he said he hasn't done anything interesting. We then started talking about school and what year we were, what dorm we were in, etc. We discovered that we are both Computer Science majors, and we spoke a little bit about that. He said that he really enjoyed…	My partner maintained eye contact with me the whole time, which was slightly odd. Besides that he was fun to talk to and I enjoyed the experience. I don't know why but I didn't ask him about the headset he was wearing.	Grey shirt with a pocket on it. Inside the pocket were two pens. There was something else in the pocket as well, but I can't remember what it was.	Maybe this was a test about how much eye contact I made with the other person while they had the headset on. Also it could have been about how much I acknowledged the headset he was wearing.	In high school I wore an occulus rift once.	No	I am wondering whether or not the other person was a random student like me or an organizer of the study. He maintained eye contact with me the whole time and seemed to lead the conversation, which made me think he might have been a part of the study.
53029en	86	43	0	B	N	2	0	1	Other	M			3	5	5	1	4	4	5	1	1	5	5	4	5	4	4	4	5	My partner and I had a good conversation about football (soccer). It was a pretty memorable week in terms of football for both of us. Both of us had opposite experiences in IM playoff matches as well as in the Champions League final. He seemed to be pretty knowledgeable about the sport. The strange thing for me was that he had goggles that seemed to impair his vision. He was always adjusting his …	It was pretty smooth for a conversation with almost essentially a complete stranger. This was despite the goggles that seemed to obstruct his view significantly. We were lucky to talk about football first.	He was wearing a coloured tshirt.	VR presence with other humans physically present.	Haven't really experienced a lot of AR.	Not really	Nothing comes to mind
53368en	90	45	0	B	N	2	0	1	Black	F			5	5	5	1	2	5	5	1	1	5	5	5	5	5	5	5	5	Our conversation started by talking about an interesting thing that happened to us in the past month. My partner is on the women's soccer team so she mentioned that they had just finished spring training and now she has more free time. I told her that I am a senior and had applied to graduate last month. My partner mentioned that she is a freshman and that she was going home for the summer. I ask…	I liked talking to my partner. It took a minute for me to to adjust to her wearing goggles because I can't see her eyes. Once our conversation started flowing it was ok. I felt like she was paying attention to me. I wasn't sure if she would be because I wasn't sure what else the Hololens was showing my partner, so I was pleasantly surprised.	My partner was wearing a black t-shirt. It did not have any obvious patterns or designs.	I think the study was about how socialization is impacted by Augmented reality. Can someone carry on a conversation while wearing AR goggles? How much AR is too distracting perhaps?	I've only had one other AR experience and it was another study here. I was supposed to identify cubes in a room.	No	I don't have any additional thoughts. I do think its interesting that it seemed like we weren't supposed to interact before the study. We were sent to different rooms and came in through different doors. Why was it important that we didn't start talking while we were waiting?
53296en	94	47	0	B	N	2	0	1	White	M			6	4	4	2	2	4	4	1	1	5	5	4	4	4	4	4	4	me and my partner started off our conversation with something interesting we encountered in the last month. He told me about his new job in Utah working for Powder and i told him about my personal records in the weight room this week. from there we talked about where we were from and the familiarity with where he lived and vice versa which turned into football conversation and then wrestling. Whe…	It was very good, i like how we had common knowledge about each other. I also enjoyed how we were from similar areas and knew similar things which allowed us to get to know eachother better.	it was a stanford shirt with a big white S and red background.	social interactions with new people and how clothing can effect conversation.	none	no	none
53236en	98	49	0	B	N	2	0	1	White	F			4	5	5	1	1	5	5	1	1	5	5	5	5	5	4	5	5	At first we didn't know what to say as our interesting event, so I took the lead and just talked about my Pac-12 championship because it was the first thing that came to my mind, and I didn't want to have too long of an awkward silence. Then my partner talked about how she got her robot for one of her ME classes to work successfully which was exciting for her, and honestly me too because I think …	I enjoyed my experience with talking with my partner. She was very friendly and caring. I could tell she is a very intelligent young lady, and was genuinely interesting in what I had to say. It was a pleasant conversation.	It was a white top. Like t-shirt style, and it had some sort of rainbow type thing on it. I remember she was wearing jeans too, high waisted. As well as these really cool, slightly platform espidrill sandals.	I think this study was about social influence and the way we interacted with each other. I'm not sure why she was wearing the goggles, and if they did anything besides show a Stanford "S" by my head, but I would be interested in hearing the whole shpeel about what the experimenters wanted to get from the study.	I don't think I really have had any experience in augmented reality. I only think I have had experience in virtual reality.	no	I want to know what the exact purpose of the experiment was. I thought it was easy and quick. I think it was a good study, but I want to know more about it.
53041en	104	51	0	B	N	2	0	1	White	M			4	4	5	1	4	4	5	2	1	5	5	4	4	4	4	4	4	We began the conversation with introduction of names and then I asked him about something interesting that happened to him in the past month. David told me about a trip that he had taken to Yosemite with the Stanford Space Initiative over Memorial Day weekend. He asked me the same question and I told him about my new job at Cardinal Nights. After we exhausted our original prompt, I asked him how …	I would lead the conversation, prompting him with questions that he would respond to and ask me in return. He was easy to talk to and seemed like a good listener. I can tell for sure how focused he was, however, because he was wearing a headset.	David was wearing a purple shirt. It had a collar and buttons.	I think it had to do with who would pay attention better: someone wearing a headset and someone not wearing a headset. (I don't know what he saw in the headset, so I can't be sure.)	I have done 2 other augmented reality studies... one where I had a conversation with someone's virtual avatar (similar to FaceTime but with an avatar) and one where I found cubes in an augmented reality.	No	I would want to know what my partner saw through the headset.
